# Supplementary material for: Cultivation of Spore-Forming Gut Microbes Using a Combination of Bile Acids and Amino Acids
Source: Microorganisms. 2021 Aug 2;9(8):1651. doi: 10.3390/microorganisms9081651 (PMC8401671; doi:10.3390/microorganisms9081651)
Supplement: Supplementary file 1 [file microorganisms-09-01651-s001.zip]

Archive with 1 entries (1 files):
- microorganisms-1300112-SI.pdf
